# Supplementary material for: Oncologic Outcomes After Extra-Articular Resection of Bone and Soft Tissue Sarcomas Involving Major Joints: A Systematic Review
Source: Cancers (Basel). 2026 Jul 12;18(14):2233. doi: 10.3390/cancers18142233 (PMC13406708; doi:10.3390/cancers18142233)
Supplement: Supplementary file 1 [file cancers-18-02233-s001.zip]

Archive with 1 entries (1 files):
- cancers-4391858-supplementary.pdf
